# Supplementary material for: Light Sensitive Bumblebee Species Are Associated With Forest Habitat and Forest‐Dominated Landscapes
Source: Ecol Evol. 2025 Oct 22;15(10):e72351. doi: 10.1002/ece3.72351 (PMC12545700; doi:10.1002/ece3.72351)
Supplement: Supplementary file 1 — TABLE S1: Bumblebee species included in the analysis of the Question 1 (vision, habitat, and landscape) with their total abundance in the 10 years of monitoring data and the Question 2 (vision and floral resources light niche) with the number of plant taxa they were reported interacting with—and for which trait data was available. The shaded cells indicate species not included in the analysis. TABLE S2: Traits for the bumblebee species included in the study: eye parameter (in μm.rad) and the inter‐tegular distance (ITD, in mm), together with the measurement sample size and the literature source where the data was taken from. For the ITD, we calculated an averaged value based weighted by the sample size of the different sources included in the calculation. TABLE S3: Comparison of the intertegular (ITD) distance of the bumblebee individuals used for eye parameter measurements with the average ITD of their species as found in the literature. We calculated the weighted average for each species based on one to four sources (see Table S2) as well as the weighted standard deviation (SD) based on the average of each source, the overall mean and their sample size. FIGURE S1: Community‐weighted mean of bumblebee eye parameter in forests and grasslands (Model 3) (Z = −4.61, p < 0.001) along a forest cover gradient (Z = 6.03, p < 0.001) (Model 3). The shaded area represents 95% confidence interval. FIGURE S2: Average light index of plants foraged on by bumblebee species explained by their eye parameter (workers for all species except cuckoo queens) (Model 4). The shaded area represents the 95% confidence intervals. The figure represents the plant light index averaged for each bumblebee species when the model accounted for the individual light index of the plant taxon. [file ECE3-15-e72351-s001.zip]

Archive with 3 entries (3 files):
- ece372351-sup-0001-TableS1-S3-FigureS1-S2@SUPPLEMENTARY MATERIAL.docx
- ece372351-sup-0002-TableS1@Table_S1_Trait_measurements.xlsx
- ECE3_72351__author.xlsx
