# Supplementary material for: Light Sensitive Bumblebee Species Are Associated With Forest Habitat and Forest‐Dominated Landscapes
Source: Ecol Evol. 2025 Oct 22;15(10):e72351. doi: 10.1002/ece3.72351 (PMC12545700; doi:10.1002/ece3.72351)
Supplement: Supplementary file 1 — TABLE S1: Bumblebee species included in the analysis of the Question 1 (vision, habitat, and landscape) with their total abundance in the 10 years of monitoring data and the Question 2 (vision and floral resources light niche) with the number of plant taxa they were reported interacting with—and for which trait data was available. The shaded cells indicate species not included in the analysis. TABLE S2: Traits for the bumblebee species included in the study: eye parameter (in μm.rad) and the inter‐tegular distance (ITD, in mm), together with the measurement sample size and the literature source where the data was taken from. For the ITD, we calculated an averaged value based weighted by the sample size of the different sources included in the calculation. TABLE S3: Comparison of the intertegular (ITD) distance of the bumblebee individuals used for eye parameter measurements with the average ITD of their species as found in the literature. We calculated the weighted average for each species based on one to four sources (see Table S2) as well as the weighted standard deviation (SD) based on the average of each source, the overall mean and their sample size. FIGURE S1: Community‐weighted mean of bumblebee eye parameter in forests and grasslands (Model 3) (Z = −4.61, p < 0.001) along a forest cover gradient (Z = 6.03, p < 0.001) (Model 3). The shaded area represents 95% confidence interval. FIGURE S2: Average light index of plants foraged on by bumblebee species explained by their eye parameter (workers for all species except cuckoo queens) (Model 4). The shaded area represents the 95% confidence intervals. The figure represents the plant light index averaged for each bumblebee species when the model accounted for the individual light index of the plant taxon. [file ECE3-15-e72351-s001.zip › ECE3_72351__author.xlsx]

## Sheet: eyeP.analyses
Table S2: Traits for the bumblebee species included in the study: eye parameter (in μm.rad) and the inter-tegular distance (ITD, in mm), together with the measurement sample size and the literature source where the data was taken from. For the ITD, we calculated an averaged value based weighted by the sample size of the different sources included in the calculation.
Bumblebees species	Caste included in study	Eye parameter (μm.rad)* (sample size)	ITD (mm) source 1 (sample size)	Source 1	ITD (mm) source 2 (sample size)	Source 2	ITD (mm) source 3 (sample size)	Source 3	ITD (mm) source 4 (sample size)	Source 4	ITD Average weighted by the number of individuals
B.bohemicus	Queen (cuckoo species)	0.595 (1)	6.40 (1)	Tichit et al. (2024)							6.4
B. campestris	Queen (cuckoo species)	0.620 (1)	6.00 (1)	Tichit et al. (2024)							6
B. hortorum	Worker	0.784 (2)	3.70 (22)	Kendall et al. (2019)	4.74 (158)	Peat et al. (2005)	3.52 (5)	del Castillo & Fairbairn (2012)	3.95 (8)	Massa et al. (2024)	4.5572
B. hypnorum	Worker	0.726 (1)	3.77 (21)	Kendall et al. (2019)	3.34 (5)	del Castillo & Fairbairn (2012)					3.68731
B. jonellus	Worker	0.755 (1)	3.16 (5)	del Castillo & Fairbairn (2012)	4.18 (30)	Peat et al. (2005)					4.03429
B. lapidarius	Worker	0.695 (1)	3.41 (48)	Kendall et al. (2019)	4.46 (105)	Peat et al. (2005)	3.88 (50)	Massa et al. (2024)			4.07005
B. monticola	Worker	0.667 (1)	4.64 (1)	Tichit et al. (2024)	3.67 (17)	Massa et al. (2024)					3.72778
B. muscorum	Worker	0.637 (1)	4.87 (507)	Peat et al. (2005)							4.87483
B. pascuorum	Worker	0.784 (4)	3.76 (49)	Kendall et al. (2019)		Peat et al. (2005)	3.68 (53)	Massa et al. (2024)			4.21874
B. pratorum	Worker	0.818 (1)	3.39 (41)	Kendall et al. (2019)	4.21 (189)	Peat et al. (2005)					4.06383
B. rupestris	Queen (cuckoo species)	0.571 (2)	6.83 (2)	Tichit et al. (2024)	5.82 (1)	Kendall et al. (2019)					6.49667
B. soroeensis	Worker	0.708 (1)	3.40 (4)	Streinzer & Spaethe (2014)	4.22 (22)	Peat et al. (2005)	3.79 (38)	Massa et al. (2024)			3.91516
B. subterraneus	Worker	0.614 (1)	3.80 (2)	del Castillo & Fairbairn (2012)	4.70 (1)	Tichit et al. (2024)					4.1
B. sylvarum	Worker	0.656 (1)	4.53 (5)	Kendall et al. (2019)	4.11 (55)	Peat et al. (2005)	3.18 (2)	del Castillo & Fairbairn (2012)			4.11387
B. terrestris**	Worker	0.671 (7)	3.87(152)	Kendall et al. (2019)	4.91 (497)	Peat et al. (2005)	4.43 (22)	Massa et al. (2024)			4.65882
B. wurfelini	Worker	0.658 (1)	3.80 (4)	Streinzer & Spaethe (2014)	3.7 (2)	del Castillo & Fairbairn (2012)	4.09 (75)	Massa et al. (2024)			4.07062
* All eye parameters measurements are coming from Tichit et al. (2024)
** B. terrestris includes here both B. lucorum and B. terrestris, as both species are highly difficult to distinguish in the field (Carolan et al. 2012).
REFERENCES
Carolan JC, Murray TE, Fitzpatrick Ú, Crossley J, Schmidt H, Cederberg B, McNally L, Paxton RJ, Williams PH, Brown MJF (2012) Colour Patterns Do Not Diagnose Species: Quantitative Evaluation of a DNA Barcoded Cryptic Bumblebee Complex. PLOS ONE 7:e29251. doi: 10.1371/journal.pone.0029251
del Castillo RC, Fairbairn DJ (2012) Macroevolutionary patterns of bumblebee body size: detecting the interplay between natural and sexual selection. Ecology and Evolution 2:46-57. doi: https://doi.org/10.1002/ece3.65
Kendall LK, Rader R, Gagic V, Cariveau DP, Albrecht M, Baldock KCR, Freitas BM, Hall M, Holzschuh A, Molina FP, Morten JM, Pereira JS, Portman ZM, Roberts SPM, Rodriguez J, Russo L, Sutter L, Vereecken NJ, Bartomeus I (2019) Pollinator size and its consequences: Robust estimates of body size in pollinating insects. Ecology and Evolution 9:1702-1714. doi: https://doi.org/10.1002/ece3.4835
Massa C, Hille Ris Lambers J, Richman SK (2024) Species-specific differences in bumblebee worker body size between different elevations: Implications for pollinator community structure under climate change. Journal of Pollination Ecology 36:112-121. doi: 10.26786/1920-7603(2024)779
Peat J, Darvill B, Ellis J, Goulson D (2005) Effects of climate on intra- and interspecific size variation in bumble-bees. Functional Ecology 19:145-151. doi: https://doi.org/10.1111/j.0269-8463.2005.00946.x
Streinzer M, Spaethe J (2014) Functional morphology of the visual system and mating strategies in bumblebees (Hymenoptera, Apidae, Bombus). Zoological Journal of the Linnean Society 170:735-747. doi: 10.1111/zoj.12117
Tichit P, Kendall L, Olsson P, Taylor G, Bodey AJ, Rau C, Caplat P, Smith HG, Baird E. (2024). The Interplay Between Visual Traits and Forest in Bumblebee Communities Across Sweden. Ecology and Evolution, 14(12), e70635. doi:https://doi.org/10.1002/ece3.70635
